# Supplementary material for: Liver-specific loss of Atg9a perturbs lipid metabolism and hepatocyte integrity
Source: Autophagy Rep. 2025 Sep 2;4(1):2551028. doi: 10.1080/27694127.2025.2551028 (PMC12408054; doi:10.1080/27694127.2025.2551028)
Supplement: Supplemental Material [file KAUO_A_2551028_SM4132.zip › Atg9a_cKO_mouse_Supp_File_2.xlsx]

## Sheet: Enrichment_down
Enrichment FDR	nGenes	Pathway Genes	Fold Enrichment	Pathway	URL	Genes
0.00984226	5	276	11.6608	Organic hydroxy compound transport	http://amigo.geneontology.org/amigo/term/GO:0015850	Arl8b Nucb2 Lamtor1 Ldlr Ceacam1
0.0088204	6	385	10.0313	Lipid transport	http://amigo.geneontology.org/amigo/term/GO:0006869	Scarb2 Arl8b Nucb2 Lamtor1 Ldlr Ceacam1
0.00952985	6	442	8.73769	Lipid localization	http://amigo.geneontology.org/amigo/term/GO:0010876	Scarb2 Arl8b Nucb2 Lamtor1 Ldlr Ceacam1
0.00716574	7	536	8.40622	Small molecule biosynthetic proc.	http://amigo.geneontology.org/amigo/term/GO:0044283	Fads2 Coq4 Pck1 Hmgcs2 Mgll Rbp1 Ceacam1
0.00952985	7	645	6.98564	Lipid biosynthetic proc.	http://amigo.geneontology.org/amigo/term/GO:0008610	Fads2 Pck1 Hmgcs2 Ldlr Mgll Rbp1 Ceacam1
0.00113217	10	987	6.52154	Cellular lipid metabolic proc.	http://amigo.geneontology.org/amigo/term/GO:0044255	Fads2 Pck1 Hmgcs2 Nucb2 Lamtor1 Ldlr Mgll Rbp1 Retsat Ceacam1
0.000550505	12	1335	5.78586	Lipid metabolic proc.	http://amigo.geneontology.org/amigo/term/GO:0006629	Fads2 Pck1 Hmgcs2 Ppt1 Nucb2 Lamtor1 Ldlr Mgll Rbp1 Cyp3a11 Retsat Ceacam1
0.0105347	9	1222	4.74066	Chemical homeostasis	http://amigo.geneontology.org/amigo/term/GO:0048878	Abcb6 Pck1 Ppt1 Nucb2 Lamtor1 Ldlr Car14 Asgr2 Rbp1
0.00914207	11	1703	4.15763	Small molecule metabolic proc.	http://amigo.geneontology.org/amigo/term/GO:0044281	Fads2 Coq4 Pck1 Hmgcs2 Nucb2 Ldlr Mgll Car14 Rbp1 Retsat Ceacam1
0.00952985	11	1787	3.96219	Homeostatic proc.	http://amigo.geneontology.org/amigo/term/GO:0042592	Acp5 Abcb6 Pck1 Ppt1 Nucb2 Lamtor1 Ldlr Car14 Asgr2 Rbp1 Ceacam1

## Sheet: Enrichment_up
Enrichment FDR	nGenes	Pathway Genes	Fold Enrichment	Pathway	URL	Genes
9.27413e-06	3	4	287.961	Glutathione derivative metabolic proc.	http://amigo.geneontology.org/amigo/term/GO:1901685	Gstm2 Gstm1 Gsta1
2.04259e-10	9	70	49.3647	Glutathione metabolic proc.	http://amigo.geneontology.org/amigo/term/GO:0006749	Gstm3 Gstm4 Gsr Gsta4 Gclc Gstm2 Gsta2 Gstm1 Gsta1
2.11388e-06	7	102	26.3493	Xenobiotic metabolic proc.	http://amigo.geneontology.org/amigo/term/GO:0006805	Gstm4 Sult1b1 Gsta4 Gstm2 Gsta2 Gstm1 Gsta1
2.65808e-07	8	120	25.5965	Response to xenobiotic stimulus	http://amigo.geneontology.org/amigo/term/GO:0009410	Gstm4 Sult1b1 Gsta4 Gclc Gstm2 Gsta2 Gstm1 Gsta1
2.628e-06	7	108	24.8855	Cellular response to xenobiotic stimulus	http://amigo.geneontology.org/amigo/term/GO:0071466	Gstm4 Sult1b1 Gsta4 Gstm2 Gsta2 Gstm1 Gsta1
4.14799e-05	6	106	21.7329	Sulfur compound biosynthetic proc.	http://amigo.geneontology.org/amigo/term/GO:0044272	Slc35d1 Ugdh Gclc Gstm2 Gstm1 Gsta1
1.58083e-08	10	182	21.096	Cellular modified amino acid metabolic proc.	http://amigo.geneontology.org/amigo/term/GO:0006575	Gstm3 Gstm4 Sult1b1 Gsr Gsta4 Gclc Gstm2 Gsta2 Gstm1 Gsta1
1.58083e-08	12	317	14.5343	Sulfur compound metabolic proc.	http://amigo.geneontology.org/amigo/term/GO:0006790	Gstm3 Gstm4 Slc35d1 Ugdh Sult1b1 Gsr Gsta4 Gclc Gstm2 Gsta2 Gstm1 Gsta1
4.9595e-06	19	1703	4.28362	Small molecule metabolic proc.	http://amigo.geneontology.org/amigo/term/GO:0044281	Ugp2 Prune1 Txnrd1 Mgat1 Cmpk2 Entpd5 Cbr3 Man2a1 Gstm4 Pgd Ugdh Sult1b1 Gclc Ephx1 Gstm2 Cbr1 Ces1g Gstm1 Gsta1
